# Supplementary material for: Portability of a Small-Molecule Binding Site between Disordered Proteins
Source: Biomolecules. 2022 Dec 16;12(12):1887. doi: 10.3390/biom12121887 (PMC9775153; doi:10.3390/biom12121887)
Supplement: Supplementary file 1 [file biomolecules-12-01887-s001.zip]

Archive with 1 entries (1 files):
- biomolecules-1979698-supplementary.pdf
